# Supplementary material for: A Systematic Review of Historical Temperature Data Use in Citrus Quality Assessment for Export Supply Chains
Source: Foods. 2026 Mar 24;15(7):1122. doi: 10.3390/foods15071122 (PMC13073020; doi:10.3390/foods15071122)
Supplement: Supplementary file 1 [file foods-15-01122-s001.zip]

Archive with 1 entries (1 files):
- foods-4152721-supplementary.pdf
